# Supplementary material for: Adjuvant Therapy for Thymic Carcinoma – A Decade of Experience in a Taiwan National Teaching Hospital
Source: PLoS One. 2016 Jan 12;11(1):e0146609. doi: 10.1371/journal.pone.0146609 (PMC4710498; doi:10.1371/journal.pone.0146609)
Supplement: S1 Data — (XLSX) [file pone.0146609.s001.xlsx]

## Sheet: Sheet1
Histology	Smoking	ECOG	Staging	Surgery	margin	Radiotherapy	Initial Chemotherapy	post-op	C/T cycles	Chemotherapy Response	PFS(months)	Censor(PFS)	OS(months)	Censor(OS)	2-year survival	5-year survival
1	0		1	1	0	1	0	2			88.43	1	97.6	0	1	1
5	0		2	1	0	1	0	2			61.67	0	61.67	0	1	1
1	0	2	2	1	0	0	0				63.13	0	63.13	0	1	1
1	1		2	1	0	1	0	2			65.63	0	65.63	0	1	1
1	0	1	2	1	0	1	0	2			66.57	0	66.57	0	1	1
1	0		2	1	0	1	0	2			66.83	0	66.83	0	1	1
1	0	1	2	1	0	1	0	2			76.73	0	76.73	0	1	1
3+5	0		3	1	0	2	2	1	5	2	5.93	1	122.13	0	1	1
10	2	1	2	1	1	1	0	2			134.9	0	134.9	1	1	1
1	0	1	3	1	1	1	0	2			116.7	0	116.7	0	1	1
1	0	0	4	1	2	1	2	3	5	1	8	1	77.23	0	1	1
	1	0	3	2		1	2		6	1	49.3	1	72.5	1	1	1
	2	1	3	2		1			3		41.1	0	72.6	0	1	1
7	0	1	4	2		2	2		3	3	2.23	1	60.9	1	1	1
	2	2	4	2		1	2		5	1	15.37	1	64.47	0	1	1
	2	0	4	2		1	1			1	16.93	1	91.53	1	1	1
5	0		4	2		1	0				97.67	0	97.67	0	1	1
1	0	1	4	2		1	2		6	2	153.07	0	153.07	0	1	1
1	2	1	3	2		1	5		4	2	16.57	1	36.47	1	1	2
5	2	0	3	2		1	2		6	1	8.7	1	38.3	1	1	2
	0	1	4	2		2	4		2	3	1.73	1	35.43	1	1	2
4	1	2	4	1	2	1	2	3	2	4	2.47	1	2.47	1	2	2
1	2	1	4	1	2	2	4	1	3	3	2.57	1	8.6	1	2	2
1	1	3	1	2		1	0				2.07	0	2.07	1	2	2
8	1		3	2		1	4		6	1	5.17	1	7.17	1	2	2
	0	1	3	2		1	8		4	3	2.03	1	20.4	1	2	2
5	2	1	4	2		2	5		3	1	3.63	0	3.63	1	2	2
5	0	3	4	2		1	2		2	3	2.13	1	4.4	1	2	2
	2	3	4	2		2	2		6	1	7	1	8.07	1	2	2
	0		4	2		1	2		5	1	5.77	1	11.1	1	2	2
1+4	2		4	2		1	4		7	1	7.47	1	11.63	1	2	2
	1	2	4	2		1	2		7	3	4.63	1	12.33	1	2	2
5	2	1	4	2		2	5		9	1	6.63	1	12.67	1	2	2
	1		4	2		1	2		4	1	3.47	1	13.47	1	2	2
4	1	1	4	2		1	5		3	1	9.1	1	13.5	1	2	2
5	2	1	4	2		1	2		6	1	9.17	1	18.1	1	2	2
1	0		1	1	0	2	0	4			0.93	0	0.93	0	3	3
5	2	1	2	1	0	1	3	3		4	1.63	0	1.63	0	3	3
1	1	0	2	1	0	1	0	2			13.93	0	13.93	0	3	3
	2	1	2	1	0	2	0	4			23.8	0	23.8	0	3	3
5	2	1	3	1	0	1	2	3	2	2	2.9	0	2.9	0	3	3
5	2	1	3	1	0	1	3	3	6	1	5.13	1	12.63	0	3	3
5	2	0	4	1	0	1	5	1	7	2	9.83	1	10.6	0	3	3
	2	2	4	1	0	2	2	1	2	1	17.8	0	17.8	0	3	3
5	2	1	4	1	1	1	0	2			3.27	0	3.27	0	3	3
5	2	1	4	1	1	1	0	2			9.57	0	9.57	0	3	3
9	1	1	4	1	1	1	5	3	6	1	11.43	0	11.43	0	3	3
1	2	1	3	2		2	0				0.33	0	0.33	0	3	3
1	2	1	3	2		2	2		3	4	1.7	0	1.7	0	3	3
1	2		3	2		2	5		3	1	6.3	0	6.3	0	3	3
1	0	1	3	2		1	9		3	1	23.87	0	23.87	0	3	3
5	1	1	4	2		2	2		4	3	5.4	1	5.4	0	3	3
1	2	1	4	2		2	0				0.73	0	0.73	0	3	3
6	2		4	2		1	3		2	3	1.07	1	1.2	0	3	3
1	2	1	4	2			5		5	1	3.8	0	3.8	0	3	3
7+9	2	1	4	2		2	5		6	1	5	0	5	0	3	3
5	1	1	4	2		2	2		6	1	6.03	1	6.13	0	3	3
5	2		4	2		2	2		4	3	2.23	1	7.27	0	3	3
4	1	1	4	2		1	5		3	1	8.73	1	10.97	0	3	3
8	2	1	4	2		2	5		6	2	10.93	1	12.83	0	3	3
	2	1	4	2		1	3		5	1	9.17	1	14.1	0	3	3
	2	1	4	2		1	2		5	1	15.57	0	15.57	0	3	3
	2		4	2		1	5		8	3	2.63	1	21.6	0	3	3
5	0		2	1	0	1	0	2			43.4	1	43.87	0	1	3
1	1	2	4	1	0	1	0	2			18.93	1	24.53	0	1	3
3	2		4	1	0	2	0	4			28.67	0	28.67	0	1	3
5	2	1	4	1	1	1	2	3	3	2	51.33	0	51.33	0	1	3
	2	1	2	1	2	1	1	3	2	2	28.3	1	31.8	0	1	3
5	2		4	1	2	2	3	1	3	1	28.27	0	28.27	0	1	3
5	1		2	2		1	0				38.9	1	46.4	0	1	3
5	1	1	3	2		1	2		4	1	13.8	1	27.7	0	1	3
5	2	1	4	2		1	4		7	2	25.67	0	25.67	0	1	3
1	2	1	4	2		2	4		10	1	14.97	1	29.13	0	1	3
	1	1	4	2		1	2		6	1	21.03	1	33.97	0	1	3
1	2	1	4	2		1	10		3	3	1.93	1	39.7	0	1	3
1	2		4	2		1	7		5	1	16.2	1	44.9	0	1	3
4	2	1	4	2		1	6		6	1	8.8	1	54.27	0	1	3
1	2	1	4	2		1	2		6	1	11.57	1	29.1	0	1	3
